# Supplementary material for: A Bibliometric Analysis of Electrospun Nanofibers for Dentistry
Source: J Funct Biomater. 2022 Jul 9;13(3):90. doi: 10.3390/jfb13030090 (PMC9326643; doi:10.3390/jfb13030090)
Supplement: Supplementary file 1 [file jfb-13-00090-s001.zip]

Archive with 1 entries (1 files):
- jfb-1773695-supplementary.pdf
